# Supplementary material for: Parental Decision-Making for Themselves and Their Children in a Metropolis of China: Comparing Influenza and Rotavirus Vaccination Under the Behavioral and Social Drivers Framework
Source: Vaccines (Basel). 2026 Apr 12;14(4):340. doi: 10.3390/vaccines14040340 (PMC13119881; doi:10.3390/vaccines14040340)
Supplement: Supplementary file 1 [file vaccines-14-00340-s001.zip]

Archive with 1 entries (1 files):
- vaccines-4232781-supplementary.pdf
